# Supplementary material for: Pharmacological Inhibition of Monoacylglycerol O-Acyltransferase 2 Improves Hyperlipidemia, Obesity, and Diabetes by Change in Intestinal Fat Utilization
Source: PLoS One. 2016 Mar 3;11(3):e0150976. doi: 10.1371/journal.pone.0150976 (PMC4777574; doi:10.1371/journal.pone.0150976)
Supplement: S1 Table — (XLSX) [file pone.0150976.s004.xlsx]

## Sheet: Sheet1
Gene	Primer
Hmgcs1	ggtctgatcccctttggtg
	tgtgaaggacagagaactgtgg
Hmgcr	cgtaagcgcagttccttcc
	ttgtagcctcacagtccttgg
Mvd	tgaacaacttccccactgc
	cctgagccagggtataggc
Cyp51	ttagaacagaaagcagtgtgtgg
	tgcatctatcaagtaaattcagatcc
Srebf2	acctagacctcgccaaaggt
	gcacggataagcaggtttgt
Ppia	acgccactgtcgcttttc
	gcaaacagctcgaaggagac
