# Supplementary material for: Pharmacological Inhibition of Monoacylglycerol O-Acyltransferase 2 Improves Hyperlipidemia, Obesity, and Diabetes by Change in Intestinal Fat Utilization
Source: PLoS One. 2016 Mar 3;11(3):e0150976. doi: 10.1371/journal.pone.0150976 (PMC4777574; doi:10.1371/journal.pone.0150976)
Supplement: S2 Table — (XLSX) [file pone.0150976.s005.xlsx]

## Sheet: Figure1
Fig1BC		0	2	4	AUC
	0 mg/kg	0	1941.8	3000.03	6883.62
	3 mg/kg	0	1075.55	2302.48	4453.58
	10 mg/kg	0	787.85	1869.88	3445.57
	0 SD	0	277.465	480.63	919.468
	3 SD	0	270.487	662.687	1184.17
	10 SD	0	192.943	628.901	854.331
Fig1DE		0	2	4	AUC
	vehicle	0	2456.78	3370.28	8283.83
	30 mg/kg	0	1474.88	1863.98	4813.72
	V SD	0	498.067	747.279	1571.13
	30 SD	0	433.362	531.478	1128.86

## Sheet: Figure2
Fig2A		MG(a-18:1)-d5	DG(aa-34:1)-d5	DG(aa-36:1)-d5	DG(aa-36:2)-d5	TG(aaa-50:1)-d5	TG(aaa-52:1)-d5	TG(aaa-52:2)-d5	TG(aaa-54:1)-d5
	Vehicle	100	100	100	100	100	100	100	100
	CompA	137.626	33.5868	65.1942	54.9153	34.2425	48.7848	35.707	41.4013
	V SD	24.7429	6.79187	11.3206	7.02485	11.0341	5.23471	11.2698	5.48255
	C SD	74.0178	16.9784	27.8	23.2204	5.45931	9.66968	8.72203	9.15929
Fig2B		FFA(18:1)-d5	Acylcarnitine(18:1)-d5	Acylcarnitine(16:1)-d5	Acylcarnitine(14:1)-d5
	Vehicle	100	100	100	100
	CompA	197.312	295.335	279.122	383.231
	V SD	25.3001	41.8492	55.3889	77.2551
	C SD	33.272	106.448	83.0308	142.083
Fig2C		PC(aa-34:1)-d5	PC(aa-36:2)-d5	PA(aa-36:2)-d5	PE(aa-36:2)-d5	PE(aa-36:3)-d5
	Vehicle	100	100	100	100	100
	CompA	44.0723	35.2238	49.1862	27.1191	9.83963
	V SD	13.5259	16.1181	23.2761	10.5403	6.1809
	C SD	17.5985	19.0836	45.4262	9.56252	3.15753

## Sheet: Figure3
Fig3A		Food Intake	SD
	Veh	0.932	0.178662
	0.1	0.676	0.290052
	0.3	0.688	0.132363
	1	0.422	0.166793
	3	0.366	0.144326
	30	0.382	0.0614003
Fig3B			Food Intake	SD
	WT	Vehicle	1.24571	0.165213
		CompA	0.268571	0.139335
	KO	Vehicle	0.481429	0.233911
		CompA	0.317143	0.15745
Fig3C			Food Intake	SD
	NC	Vehicle	0.578	0.178941
		CompA	0.556	0.17855
	HFD	Vehicle	0.764	0.211731
		CompA	0.45	0.123895

## Sheet: Figure4
Fig4A		1	2	3	6	9	13	16	21	24	27	30	34	37
	vehicle	26.9233	26.8067	26.855	27.4433	27.6433	28.1417	28.6317	30.0417	30.59	31.18	31.5167	32.6467	33.2117
	CompA	26.3583	25.4717	25.5483	25.7	25.5067	25.7183	25.8667	26.4533	26.635	26.8483	27.0083	27.445	27.9767
	Sibutramine	26.845	25.1	24.985	25.5317	25.7033	26.73	27.285	28.485	28.6717	29.6433	29.8517	30.4217	31.3967
	V SD	0.796986	1.08059	0.997732	1.05582	1.29781	1.06667	1.10773	1.08311	1.60502	1.39768	1.47136	1.70264	1.78491
	C SD	0.927414	0.897851	0.92586	0.995972	0.920949	0.863931	0.961929	0.943264	0.920255	1.00565	0.948228	0.993957	1.24445
	S SD	1.26217	0.946087	0.961452	0.91342	0.797713	0.774183	0.748004	0.520951	0.682039	0.729511	0.908084	1.05247	1.03349
Fig4B		1	7	14	21	29
	vehicle	2.505	2.52167	2.67333	2.62	2.55
	CompA	1.65333	2.055	2.08833	2.31167	2.22333
	Sibutramine	1.01333	2.21833	2.47333	2.45167	2.50667
	V SD	0.387285	0.321087	0.259589	0.323419	0.317931
	C SD	0.250413	0.147614	0.229034	0.126399	0.149889
	S SD	0.338388	0.29185	0.0926643	0.159927	0.279118
Fig4CD		Fat%	Lean%
	vehicle	24.9678	60.0573
	CompA	14.5376	66.894
	Sibutramine	21.1208	61.4523
	V SD	3.43132	1.29107
	C SD	7.0231	8.42705
	S SD	7.28667	7.63464
Fig4E		Vehicle	Oleic acid		Monoolein		Diolein		Triolein
			0.1 mM	1 mM	0.1 mM	1 mM	0.1 mM	1 mM	0.1 mM	1 mM
	GLP-1	13.7253	5.1643	0	0	0	0	0	0	0
	SD	28.0924	33.7082	0	0	0	0	0	0	0

## Sheet: Figure5
Fig5A		0	1	2	3	4	5
	vehicle	25.1	25.805	25.7925	26.3688	26.9537	26.6925
	CompA	25.0875	24.9437	24.5463	25.1713	25.7087	25.575
	V SD	1.78806	1.71932	1.93659	1.85103	1.62364	1.87129
	C SD	1.5459	1.14566	1.14421	1.27371	1.29523	1.56349
Fig5B		Total
	vehicle	87.355
	CompA	75.0537
	V SD	5.52241
	C SD	5.39245
Fig5C		Pre	2wk	4wk
	vehicle	23.6473	0.027755	6.77222
	CompA	20.3722	0.016653	7.99344
	V SD	23.3697	0.022204	6.1061
	C SD	19.0399	0.022204	7.32732
Fig5D		Pre	2wk	4wk
	vehicle	42.3864	53.9775	59.1999
	CompA	42.259	44.4244	43.278
	V SD	4.79309	7.3279	9.08058
	C SD	5.91672	12.1481	11.242
Fig5E		Pre	2wk	4wk
	vehicle	0.146185	0.0645474	0.0879741
	CompA	0.15347	0.0454095	0.0973491
	V SD	0.0888465	0.0203152	0.0430524
	C SD	0.088162	0.0233488	0.037592
Fig5F		Insulin
	vehicle	1.98034
	CompA	3.01172
	V SD	0.950934
	C SD	1.88681
Fig5G		PG	SD_PG
	vehicle	11.0319	1.95372
	compA	8.88507	3.66531
Fig5H		Insulin	SD_Ins
	vehicle	58.7716	16.511
	compA	40.9698	12.4837
Fig5I		HOMA-R	SD_HOMA
	vehicle	4.41819	1.61696
	compA	2.40178	0.962875
Fig5J		Pre	2wk	4wk
	vehicle	2.8756	2.6516	3.528
	CompA	2.4556	1.1942	1.4532
	V SD	2.57177	1.28146	1.7091
	C SD	1.81179	0.409766	0.467218
Fig5K		Pre	2wk	4wk
	vehicle	1.075	0.65	0.7
	CompA	1.025	0.4125	0.375
	V SD	0.341216	0.151186	0.192725
	C SD	0.40267	0.0834523	0.0707107
Fig5L		Liver/BW
	vehicle	0.0562772
	CompA	0.0510214
	V SD	0.00431881
	C SD	0.00481815
Fig5M		TG	SD
	vehicle	30.3309	10.6524
	compA	18.3386	6.65564

## Sheet: Figure6
Fig6AB		Upp/BW	Low/BW
	vehicle	19.1541	10.8204
	CompA	21.4951	10.5361
	V SD	1.44011	1.79759
	C SD	1.89964	1.17248
Fig6C		Hmgcs1	Hmgcr	Mvd	Cyp51a1	Srebf2
	vehicle	1	1	1	1	1
	CompA	1.7064	1.54374	2.15352	2.31167	1.49845
	V SD	0.40032	0.575974	0.473836	0.440534	0.541366
	C SD	0.419133	0.331766	0.64072	0.635485	0.185641
Fig6D		Hmgcs1	Hmgcr	Mvd	Cyp51a1	Srebf2
	vehicle	1	1	1	1	1
	CompA	1.11871	0.977095	1.34902	1.39033	1.07751
	V SD	0.761761	0.748853	0.784697	0.655825	0.483708
	C SD	0.589129	0.498315	0.662013	0.915014	0.490076

## Sheet: S1Figure
	Conc.	SD
0	0	0
0.25	4.59014	0.697236
0.5	7.27817	1.63606
1	10.0121	1.38988
2	11.3805	2.62687
4	10.7781	0.412837
8	7.1008	0.836377
24	2.60546	0.651365

## Sheet: S2Figure
A		0	1	3	5
	WT	39.106	36.501	36.151	36.944
	KO	35.6764	33.8164	35.3609	36.6709
	WT SD	4.78231	4.58019	4.90554	5.82976
	KO SD	5.57185	4.2009	3.74841	4.35271
B		FoodIntake
	WT	3.121
	KO	3.12182
	WT SD	0.517181
	KO SD	0.328932
C		0	1	3	5
	WT	8.94544	23.2948	23.922	22.6925
	KO	8.49051	12.6159	14.3115	13.0701
	WT SD	0.901841	4.99665	6.95845	5.78597
	KO SD	0.809424	5.69563	5.62744	5.18709
D		0	1	3	5
	WT	24.6303	31.1519	49.4939	60.2953
	KO	19.9336	19.0999	24.3802	29.7531
	WT SD	1.36291	4.76624	10.6055	14.7202
	KO SD	3.30051	6.18309	11.6038	14.4475
E		0	1	3	5
	WT	1.31039	0.351188	0.220699	0.326878
	KO	0.704271	0.279388	0.422606	0.475918
	WT SD	0.510997	0.280058	0.131769	0.242097
	KO SD	0.463704	0.0978541	0.233986	0.210182
F		Insulin
	WT	2.25434
	KO	2.21107
	WT	4.13482
	KO	1.21811

## Sheet: S3Figure
A-C		TG	T-CHO	NEFA
	Vehicle	0.949239	1.22772	7.94956
	compA	0.99749	1.2363	5.52741
	V SD	0.850636	0.150504	5.68713
	C SD	0.595475	0.203204	2.39527
